# Supplementary material for: Habitual Fish Oil Supplementation and Incident Chronic Kidney Disease in the UK Biobank
Source: Nutrients. 2022 Dec 21;15(1):22. doi: 10.3390/nu15010022 (PMC9824577; doi:10.3390/nu15010022)
Supplement: Supplementary file 1 [file nutrients-15-00022-s001.zip]

Archive with 1 entries (1 files):
- nutrients-2006454-supplementary.pdf
